# Supplementary material for: Physical mapping of repetitive oligonucleotides facilitates the establishment of a genome map-based karyotype to identify chromosomal variations in peanut
Source: BMC Plant Biol. 2021 Feb 20;21:107. doi: 10.1186/s12870-021-02875-0 (PMC7896385; doi:10.1186/s12870-021-02875-0)
Supplement: Supplementary file 6 — Additional file 6: Table S1. Details of the new oligo probes from the cultivar Tifrunner and A. ipaensis. [file 12870_2021_2875_MOESM6_ESM.xlsx]

## Sheet: Oligos
Table S1. Details of the new oligo probes from the cultivar Tifrunner and A. ipaensis
Probe Num.	name	Probe sequences and fluorochrome label	Length (bp)	TR Num.	tandem repeat sequences used for designing probes	Length of TRs (bp)	Copy of TRs
1	TIF-15-1	AATATATTTTACTCCCATTAAATTCGAAAACCCTAATTTACATGAGTTCTAGTGTA	56	1	AATATATTTTACTCCCATTAAATTCGAAAACCCTAATTTACATGAGTTCTAGTGTAGGATACACCCTCCAATTTAAAGAGCGATGAGTGTGCTCTCCAGACTTGTGGTATTTTTCTTTCCTTTGAAATAAATTTTGCATGGACTCCGGAGCTAAACACAACTTTAATCGGGGTGAGGAGTACACGATTAA	190	571.4
2	TIF-15-2	GGATACACCCTCCAATTTAAAGAGCGATGAGTGTGCTCTCCAGACTTGTGGTATTTTTC	59
3	TIF-15-4	AACACAACTTTAATCGGGGTGAGGAGTACACGATTAA	37
4	TIF-36-3	GAAAAAAACGAAAAAAAAAATCGGAGGAGCCTGCCGGAGATGAGGCCATTACGGCTC	57	2	GCCTTCAGGTGTCCTCCTCGGGATAGGGTCATTTAAAGAACGAGGGTCAGCACGACGTAAAAAAAAAAGGAAAAAAACGAAAAAAAAAATCGGAGGAGCCTGCCGGAGATGAGGCCATTACGGCTC	126	602.4
5	TIF-76-1	CAATATCTAGTAAACAACAAATCTGTAAATTTATTTTTT	39	3	CAATATCTAGTAAACAACAAATCTGTAAATTTATTTTTTTTAATTTTTAAACTAAAAAAATATTTTTTCTAATTGTAAAAAATAAAAAATTCCAAAAATATCCAAAAAATAAAAAATTAAAATTTTAAATTTTTTAAATTAATTTATTCTTAATTTGTGAACAAGTGCAGCAAAAAAAGTCAACTGTCTAGGTGTAGCATTATCCGGTGAATAAAAAATAAAAAATATTTTTAAAAAATTAAAAATTTTAAAAAACTAAATTTTTTATTTTTGAATTTTTAAATTATATTATTAAATTTTTTTATTTAAATAATAAAAAAATAAAGTCCAG	331	155.6
6	TIF-76-2	TTAATTTTTAAACTAAAAAAATATTTTTTCTAATTGTAAAAAA	43
7	TIF-76-3	TAAAAAATTCCAAAAATATCCAAAAAATAAAAAATTAAAATTT	43
8	TIF-76-4	TAAATTTTTTAAATTAATTTATTCTTAATTTGTGAACAAGTGCA	44
9	TIF-85-1	TTTTTTCCCTTTTTTTTTACGTCGTGCTGACCCTCGTTC	39	4	TTTTTTCCCTTTTTTTTTACGTCGTGCTGACCCTCGTTCTTTAAATGACCCTATCCCGAGGAGGACACCTGAAGGCGAGCCGTAATGGCCTCATCTCCGGCAGGCTCCTCCGATTTTTTTTCGTT	125	383.1
10	TIF-85-3	CGAGCCGTAATGGCCTCATCTCCGGCAGGCTCCTCCGATTTTTTTTCGTT	50
11	TIF-89-3	AAAATATATTTTACTCCCATTAAATTCGAAAACCCTA	37	5	TTCCTTGAAAATGAATTTTGCATGGACTCCGGAGCTAAACACAACCTTAATCGGGGTGAGGAGTACACGATTAAAATATATTTTACTCCCATTAAATTCGAAAACCCTAATTTACATGAGTTCTACTGTAGGATACACCCTCCAATTTAAAGAGCGATGAGTGTGCTCTCCAGACTTGTGGTATTTTTCT	190	244.7
12	TIF-89-4	ATTTACATGAGTTCTACTGTAGGATACACCCTCCAATTTA	40
13	TIF-89-5	AAGAGCGATGAGTGTGCTCTCCAGACTTGTGGTATTTTTCT	41
14	TIF-90-1	AACTGTCTGGGTGTAGCATTATCCGGTGAATAAAAAGAT	39	6	AACTGTCTGGGTGTAGCATTATCCGGTGAATAAAAAGATAAAAAATATTTTGAAAAAAATAAAAATTTTAAAAAAATAAAATTTTTTATTTTTGAATTTTTAAATTATATTATTAAATGTTTTTTATTTAAATAATAAAAATAAAATAAAGTCCAGCAATATCTAGTAAACAACAGATCTATAAATTTATTATTTTTTTAATGTTTAAACAAAAAATATTTTTTTCTAATTGTAAAAAATTAAAAAATTCCAAAAATATCCAAAAAATAAAAAAATTAAAATTTTAAATTTTTTAAATTAATTTATTCTTAATTTGTGAAAGTCAGCAAAAAAAGTC	337	137.9
15	TIF-90-2	AAAAAATATTTTGAAAAAAATAAAAATTTTAAAAAAATAAAAT	43
16	TIF-90-3	TTTTTATTTTTGAATTTTTAAATTATATTATTAAATGTTTTTTATTTAAA	50
17	TIF-90-5	TCTATAAATTTATTATTTTTTTAATGTTTAAACAAAAAATATTTTTTT	48
18	TIF-90-6	CTAATTGTAAAAAATTAAAAAATTCCAAAAATATCCAAAAAAT	43
19	TIF-90-8	TATTCTTAATTTGTGAAAGTCAGCAAAAAAAGTC	34
20	TIF-92-2	TATGCGCACATAATTATCATATGCATGTCTCGCGACGTAGGG	42	7	TCCGGTGCATTAGTGCTGGTATGATCGCACCTATTAAAATATGCGCACATAATTATCATATGCATGTCTCGCGACGTAGGGTAAGTCGAGCTGCGAATCCCTGCGGGGCCCGTGCGAGCTTGCCTAAAATCAGGTCATTGAGACTCGCTTTAGCTAAACTATTCAAGATAGCGCCGTTTAAAGAACGAGGGTAAGCACGACGTAAAAAAAAAAAAAAAAAAAAAAAAAAGAGGTGCAACACGAGGACTTCCCAGGAGGTCACCCATCCTAGTACTACTCTCGCCCAAGCACGCTTAACTGCGGAGTTCTGATGGGA	316	144.2
21	TIF-92-3	TAAGTCGAGCTGCGAATCCCTGCGGGGCCCGTGCGAGCTTGCCTAA	46
22	TIF-92-6	AAAAAAAAAAAAAAAAAAAGAGGTGCAACACGAGGACTTC	40
23	TIF-92-7	CCAGGAGGTCACCCATCCTAGTACTACTCT	30
24	TIF-92-8	CGCCCAAGCACGCTTAACTGCGGAGTTCTGATGGGA	36
25	TIF-97-1	AACCGTACACATTGAACCGGAAACCGCCAAACCATA	36	8	AACCGTACACATTGAACCGGAAACCGCCAAACCATAAACCATAGGCACGAAACCATTCACTCTAAGACCTAGTCACTAAACCGTACACATTAAACCGTACACATTGAACCGGAAACCGCCAAACCATAAACCATACGCACGAAACCATTCACTATAAGACCTAGCGACCAAACCGTGAACCCTA	184	240.3
26	TIF-97-2	AACCATAGGCACGAAACCATTCACTCTAAGACCTAGTCACTAAACC	46
27	TIF-97-3	GTACACATTAAACCGTACACATTGAACCGGAAACCGCCAAACCA	44
28	TIF-97-4	TAAACCATACGCACGAAACCATTCACTATAAGACCTAGCGACCAAACCGTGAACCCTA	58
29	TIF-99-3	CAATTGACTTTTTTTGCTGCACTTGTTCACAAATTAAGAATAAA	44	9	AAAAACTTAGTTTTTTAAAATTTTTTATTTTTTAAAAAATATTTTTCTATCTTTTTATTCACCGGATAATGCTACACCCGGACAATTGACTTTTTTTGCTGCACTTGTTCACAAATTAAGAATAAATTAATTTAAATTTAAAATTTTCAATTTTTTATTTTTTGGATATTGTTAGAATTTTTTATTTTTCTACTATTAGAAAAAAATTATTTTTTAGTTTAAAAATTAAAAAAATAATAAATTTACAGATCTGTTGTTTACTAGATATTGTTGGACTTTATTTTAATTTTCTAATTTAAATAAAAGAATTTAATAATATAATTTAAAAATTCAAAAATA	339	127.2
30	TIF-99-4	TTAATTTAAATTTAAAATTTTCAATTTTTTATTTTTTGGATATTGT	46
31	TIF-99-5	TAGAATTTTTTATTTTTCTACTATTAGAAAAAAATTATTTTTTAG	45
32	TIF-99-7	AGATATTGTTGGACTTTATTTTAATTTTCTAATTTAAATAAAA	43
33	TIF-101-2	TTCTTTCCTTGAAAATGAATTTTGCATGGACTCCGGAGCTAA	42	10	GATACACCCTCCAATTTAAAGAGCGATGAGTGTGCTCTCCAGACTTGTGGTATTTTTCTTTCCTTGAAAATGAATTTTGCATGGACTCCGGAGCTAAACACAACCTTAATCGGGGTGAGGAGTACACGATTAAAATATATTTTACTCCCATTAAATTCGAAAACCCTAATTTACATGGGTTCTAGTGTAG	190	227.5
34	TIF-101-3	ACACAACCTTAATCGGGGTGAGGAGTACACGATTAAAATATATTTTACTCCCATT	55
35	TIF-101-4	AAATTCGAAAACCCTAATTTACATGGGTTCTAGTGTAG	38
36	TIF-104-1	TTTTTTTTTTTAACTGTGCTGACCCTCGTTCTTAAAT	37	11	TTTTTTTTTTTAACTGTGCTGACCCTCGTTCTTAAATGACGCTATCCGGAGGACACCAAAAGGCGAGCCGTAATGGCCTCATCTTCAGCAGGCTTCCTTTTTTTTTTTTTCCGTTTTTTTTTTACGTTGTGCTGACCCTCGTTCCTTAAATGACGCTATCCCGAGGAGGACACCTAAAGGCGAGCCGTAATGGCCTCATCTTCGGCAGCTCTCCCGTTTTTTTTTCGTTTT	231	174.9
37	TIF-104-3	GCCTCATCTTCAGCAGGCTTCCTTTTTTTTTTTTTCCG	38
38	TIF-108-3	GAGGGTCAGCAGAACGTAAAAAAAAAAAAAAAAAAAAA	38	12	AACCGGAGGAGCTTGCCAAAGATGAGGCCATTACGGCTCGCCTTTAGGTGTCCTCCTCGGGATAGCGTCATTTAAAGAACGAGGGTCAGCAGAACGTAAAAAAAAAAAAAAAAAAAAAAAAAAAAAAAAATCTGGAAAAAAACTGTGAAAAA	152	275.8
39	TIF-121-1	GTTTTTTTTCCAGTTTTTTTTTCTTTTTTTTTTTCTTTTTTTT	43	13	GTTTTTTTTCCAGTTTTTTTTTCTTTTTTTTTTTCTTTTTTTTTTTTTTTTTTTTTTTTACATTGTGCTGACTCTTGTTCTTTAAATGACGTTATCCCGAGGAGGACACCTAAAGGCGAGCCGTAATGGCCTCATCTTTGGCAAGCTTCTCCG	153	259.4
40	TIF-121-4	GCCGTAATGGCCTCATCTTTGGCAAGCTTCTCCG	34
41	TIF-124-1	TTTTTTTTACTACGTTGTGTTGACCCTCGTTCTTTAAATGACGCT	45	14	TTTTTTTTACTACGTTGTGTTGACCCTCGTTCTTTAAATGACGCTATCCCGAGGAGGACACCTAAAAGCGAGCCGTAATGGCGTCATCTTTGGCAAGCTCCTTCGTTTTTTTCACAGTTTTTCCGTTTTTTATTTTTTTTTTTTTTTTTTTTTTACGTTGTGCTGACCCTCGTTCTTTAAATGACGCTATCCCGAGGAGGACACCTAAAGGCAAGCCGTAATGGCCTCATCTTTGGCAAGCTCCTTCCGATTTTTTTCACAGTTTTTTCTCGGTTTTTTCTCCG	284	136.4
42	TIF-124-3	GGCGTCATCTTTGGCAAGCTCCTTCGTTTTTTTCACA	37
43	TIF-124-6	GGACACCTAAAGGCAAGCCGTAATGGCCTCATCTTTGGCAAGCTCC	46
44	TIF-127-1	GATAGCGTCATTTAAAGAACGAGGGTCAGCAGAAAAAAAA	40	15	GATAGCGTCATTTAAAGAACGAGGGTCAGCAGAAAAAAAAAAAAAAAAAAAAAAAAAAAACGGAAAAAAATCTGGAAAAAAACTGTGAAAAAAACCGAAGGAGCTTGCCAAAGATGAGGCCATTACGGCTCGCCTTTAGGTGTCCTCCTCGG	152	254.4
45	TIF-127-3	AACTGTGAAAAAAACCGAAGGAGCTTGCCAAAGATGAGGCCA	42
46	TIF-127-4	TTACGGCTCGCCTTTAGGTGTCCTCCTCGG	30
47	TIF-134-2	AAATTTTATGAATATTTTATTTTTCTACTATAAGAA	36	16	AGTTTAAAAAATTTAAAATTTTCAATTTTTTTTTTTGAAATTTTATGAATATTTTATTTTTCTACTATAAGAAAAAAATATTTTTTTAGTTTAAAACTTAAAAAAATAAGAAATTTACAGATCTGTTGTATACTAGATATTGCTGGACTTTATTTTATTTTTCTAATTTAAATAAAAAAATTTAATCTTATAATTTAAAATTTTAAAAATAAAAAATTTTGTTTTTTAAAATTTTAAATTTTTCTAAAAATATTTTTTATTTTTTATTCACCGGATAATTCTACACCCAAACAGTTGACTTTTTTTGATACACTTGTTCGCAAATTAAGAATAAATT	337	110.6
48	TIF-134-3	AAAAATATTTTTTTAGTTTAAAACTTAAAAAAATAAGAAATTTA	44
49	TIF-155-2	TTTAAATGACGCTATCCCGAGTAGGACACCTAAGGGCG	38	17	TTTTTTTTTTTTTTTTAACGTCGTGCCGACCTTCATTCTTTAAATGACGCTATCCCGAGTAGGACACCTAAGGGCGAGCCGCAATGGCCTCATCCTCGACAGGCACCTACGGTACCCGCAAGGCTTCGCGGATAGTGTTACGCTCTCTCGCGCCGCATGGTTAACAAAATTGTGTGTGCGAACTATAATAGGTGCGATCATACCAGCACTAATGCACCGGATCCCATCAGAACTCCGCAGTTAAGCGTGCTTGGGCGAGAGTAGTACTAGGATGGGTGACCTCCTGGGAAGTCCTCGTGTTGCACCTC	308	109.2
50	TIF-155-3	AGCCGCAATGGCCTCATCCTCGACAGGCACCTACGGTAC	39
51	TIF-155-4	CCGCAAGGCTTCGCGGATAGTGTTACGCTCTCTCGCGCCGCAT	43
52	TIF-155-5	GGTTAACAAAATTGTGTGTGCGAACTATAATAGGTGCGATCAT	43
53	TIF-155-8	ACCTCCTGGGAAGTCCTCGTGTTGCACCTC	30
54	TIF-156-1	CATCAATTTCACAGTTTTCCCTTTCATCTTTCTCCTTCCCCCTTCTTCTTCCG	53	18	CATCAATTTCACAGTTTTCCCTTTCATCTTTCTCCTTCCCCCTTCTTCTTCCGAGCCATTTCATTTCAATTTTTTTAAGGGCTAATAACTACAAGCCAAATATTACAACTGTACATCAATATGTCATATTGGTAATAAGATAGAGGAGAACTCTCTT	157	214.3
55	TIF-156-2	AGCCATTTCATTTCAATTTTTTTAAGGGCTAATAACTACAAGCCAAATATT	51
56	TIF-156-3	ACAACTGTACATCAATATGTCATATTGGTAATAAGATAGAGGAGAACTCTCTT	53
57	TIF-165-1	ATGACCTGATTTTCGGCAAGCTCGCACGGGCCCC	34	19	ATGACCTGATTTTCGGCAAGCTCGCACGGGCCCCGCAGGGATTCGCAGCTCGACTTACCCTACGTCGCGAGACATGCTTATGATAATTATGTGCGCATACTTTAATAGGTGCGATCATACCAGCACTAATGCACCGGATCCCATCAGAATTCCGCAGTTAAGCGTGCTTGGGCGAGAGTAGTACTAGGATGGGTGACCTCCTGGGAAGTCCTCGTGTTGCATCTTCTTTTTTTTTTTTTACGTCGTGCTTACCCTTGTTCTTTAAACGACGCTATATTGAATAGTTTAGCTAAAGCGAGCCTCC	304	102.1
58	TIF-165-2	GCAGGGATTCGCAGCTCGACTTACCCTACGTCGCGAGAC	39
59	TIF-165-3	ATGCTTATGATAATTATGTGCGCATACTTTAATAGGTGCGATCAT	45
60	TIF-165-4	ACCAGCACTAATGCACCGGATCCCATCAGAATTCCGCAGTTAA	43
61	TIF-165-7	TTGTTCTTTAAACGACGCTATATTGAATAGTTTAGCTAAAGCGAGCCTCC	50
62	TIF-185-1	AAAAACCTAAGAAAACCATAGAAAATCCTA	30	20	AAAAACCTAAGAAAACCATAGAAAATCCTAAAAAACCTAGAAAACTCTAAAAAACCTTAG	60	478.9
63	TIF-194-2	GAAAGAGGATTACAAAAACAACTTAGAAGAG	31	21	AATCCCTGAAAGAGACCTAATAAAGGTCCAAGAAAGAGGATTACAAAAACAACTTAGAAGAGATCGACCTAACGAAGTCGGTCTCCTACAAAACAAGTTGTAAAAGT	107	266.2
64	TIF-198-1	GAGTGTGAGGGTAGTGGTTTGTGCATGCAGCATTGGTAAAGGATAGTCCT	50	22	GAGTGTGAGGGTAGTGGTTTGTGCATGCAGCATTGGTAAAGGATAGTCCTTTGTGAATATGTGAGTGTGAGTGTGAGGGTAGTGGTTTGTGCATGCAGCATTGGTAAAGGATAGTCCTTTGTGAATATGTGAGTGTGAGTGTGAGGGTAGTGGTTTGTGCATATGAATATGTGAGTGT	178	153.9
65	TIF-198-2	TTGTGAATATGTGAGTGTGAGTGTGAGGGTAGTGGTTTGTGCATG	45
66	TIF-198-3	CAGCATTGGTAAAGGATAGTCCTTTGTGAATATGTGAGTGTGAGTGTGAG	50
67	TIF-198-4	GGTAGTGGTTTGTGCATATGAATATGTGAGTGT	33
68	TIF-208-1	TTTGTCAGGTCTCTTTCAGGGATTACTTTTATAACTT	37	23	TTTGTCAGGTCTCTTTCAGGGATTACTTTTATAACTTGTCTTGTAGGAGACCGACTTCGTTAGGTCGATCTCTTCTAAGTTATTTTTGTAATCCTCTTTCTTGGACCTTTGTCAGGTCTCTTTCAGGGATTACTTTTATAACTTGTCTTGTAGGAGACCGACTTCGTTAGGTCGATCTCTTCTAAGTTATTTTTGTAATCCTCTTTCTTGGACC	214	123.9
69	TIF-208-2	GTCTTGTAGGAGACCGACTTCGTTAGGTCGATCTCTTC	38
70	TIF-208-3	TAAGTTATTTTTGTAATCCTCTTTCTTGGACCTTTGTCA	39
71	TIF-208-4	GGTCTCTTTCAGGGATTACTTTTATAACTTGTCTTGTAGG	40
72	TIF-208-5	AGACCGACTTCGTTAGGTCGATCTCTTCTA	30
73	TIF-208-6	AGTTATTTTTGTAATCCTCTTTCTTGGACC	30
74	TIF-219-1	TTTAATTGAGATTTATTTGGATCCAGGAATGAATTCGATGT	41	24	TTTAATTGAGATTTATTTGGATCCAGGAATGAATTCGATGTGTTTTTGTTGATGATTGAGTCTTTTTGACTGTTTGTTTAGAACTAAAATAATTTCGTTCATTTGTGTATTAATTGAGGTTCACTTGATGTTGTTGATAAGTATTGATCAAATTTTTTATTCCTTAAGTAATTTCGGTTCATTTCTTAG	189	134.4
75	TIF-219-2	GTTTTTGTTGATGATTGAGTCTTTTTGACTGTTTGTTT	38
76	TIF-219-3	AGAACTAAAATAATTTCGTTCATTTGTGTATTAAT	35
77	TIF-219-5	GATCAAATTTTTTATTCCTTAAGTAATTTCGGTTCATTTCTTAG	44
78	TIF-223-3	ACCCTAGAAAATCCATAAAACCCTAGAAAACCCAAAAAACCTAAAAACCAAAAAA	55	25	AAACCTAGAAAACCCTAAAAACCCAAAAATCCCTAAAAACCTAGAAAACCATAGAAAATCCTAAAACCATAGAAAACCCTAGAAAACCTTAGAAAACCCTAAAAACCCTAGAAAATCCATAAAACCCTAGAAAACCCAAAAAACCTAAAAACCAAAAAA	159	160.9
79	TIF-231	ATTTTCTAGGGTTTTCGAGGGTTTTTCTAGG	31	26	ATTTTCTAGGGTTTTCGAGGGTTTTTCTAGG	31	771.4
80	TIF-250	AAACCCTAAACCTAAACCCTAAACCTAAACCCTAAACCT	39	27	AAACCCTAAACCTAAACCCTAAACCTAAACCCTAAACCT	39	1657.2
81	TIF-261-1	AAAAAAAAAAAAAAAGGAAAAAAACCGAAAAAAAAATCTGGAAAAAAACT	50	28	AAAAAAAAAAAAAAAGGAAAAAAACCGAAAAAAAAATCTGGAAAAAAACTGTGAAAAAAAACCGGAGGAGCTTGCCAAAAATGAGGCCATTACGGCTCGCCTTTAGGTGTCCTCCTCGGGATAGCGTCATTTAAAGAACGAGGGTCAGCAGAACGT	156	131.3
82	TIF-261-3	CTTTAGGTGTCCTCCTCGGGATAGCGTCATTTAAAGAACGAGGGTCAGCAGAACGT	56
83	TIF-262-1	TCTAGGGTTATCTAGGATTTTCTAGGTTATCTCA	34	29	TCTAGGGTTATCTAGGATTTTCTAGGTTATCTCAGAGTTTTCTAGGGTTATCTAGGGTTTTCTAGGATTTTCTAGGTTTTTAGAATTTCTAGGGCTT	97	208.6
84	TIF-262-3	GGATTTTCTAGGTTTTTAGAATTTCTAGGGCTT	33
85	TIF-269-1	AAAATCTCTAGAAAACCCTCAGAAATCCTAGAAAA	35	30	AAAATCTCTAGAAAACCCTCAGAAATCCTAGAAAACCCTAAAAAACCCTAAGAAAACCCTAGAAAATTCTAGGAAACCCATGAAAATCCTAG	92	221
86	TIF-269-2	CCCTAAAAAACCCTAAGAAAACCCTAGAAAATTCTAGGAAACCCATGAAAATCCTAG	57
87	TIF-276	GAAAACCTAAAAAATCCTAAAAAATCCTAAAAAACTCTA	39	31	GAAAACCTAAAAAATCCTAAAAAATCCTAAAAAACTCTA	39	512.2
88	TIF-285-1	AACTTAGAAGAGATCGACCTAACGAAGTCGGTCT	34	32	AACTTAGAAGAGATCGACCTAACGAAGTCGGTCTCCTACAAAACAAGTTGTAAAAGTAATCCCTGAAAGAGACCTAATAAAGGTCCAAGAAAGAGGATTACAAAAAC	107	180
89	TIF-287	TAGAAAATCCTAAAAACCCTAGAAAATCCTAAAAACCC	38	33	TAGAAAATCCTAAAAACCCTAGAAAATCCTAAAAACCC	38	1019
90	TIF-307	TAGGATTTTTTAGGATTTTTTAGGATTTTT	30	34	TAGGATTTTTTAGGATTTTTTAGGATTTTT	30	1765.1
91	TIF-331	TTGTGCTGACCGGTTTTTTTCCTTTTTTTACG	32	35	TTGTGCTGACCGGTTTTTTTCCTTTTTTTACG	32	482.9
92	TIF-342-2	GTTTTTTTTTCGGTTTTTCTTTGCAGTTTTTTTTTTTACGTT	42	36	AAGGCGAGCCGTAATGGCCTCATCTTCGGCAGGCTCCTCTGGTTTTTTTTTCGGTTTTTCTTTGCAGTTTTTTTTTTTACGTTGCGCTGACCTTCGTTCTTTAAATGACGCTATCCCGAGGAGGACACCTA	131	118.4
93	TIF-343-1	TACTCTTCTTGCTCCACATTATAGCTGTATTCAGACT	37	37	TACTCTTCTTGCTCCACATTATAGCTGTATTCAGACTGAGTCCACAAGTCCCCCACATTTCTATAGCAGCATTCATGACCGAGTCCACA	89	172.1
94	TIF-353-2	TGAAAGAGACCTAATAAAGGTCCAAGAAAGAG	32	38	GTCTCCTACAAAACAAGTTGTAAAAGTAATCCCTGAAAGAGACCTAATAAAGGTCCAAGAAAGAGGATTACAAAAACAACTTAGAAGAGATCGACCTAACGAAGTCG	107	137.8
95	TIF-359-3	TTAAATGACGCTATCCCGAGAAGGACACATAAAGGCGAGCTGTAATGGCCTCA	53	39	TCTTCGGCAGGCTCCTCCGGTTTTTTTTCGGTTTTTCTCTGAGTTTTTTTTTTTTTTTTTTTTACGTTGTGCTGACCTTCGTTCTTTAAATGACGCTATCCCGAGAAGGACACATAAAGGCGAGCTGTAATGGCCTCA	138	103.6
96	TIF-384-3	TAGATTTTTAGGATTTTCTAGGGTTTTCTAGGGATTTTCTAGAT	44	40	TTTCTATGATTTTCTAGATTTTTCTAAGGTTTTTCTAAGATTTTCGATGGATTTTTTAGGTTTTCTAGGGTTTCTAGATTTTTAGGATTTTCTAGGGTTTTCTAGGGATTTTCTAGAT	118	108
97	TIF-395	CGCGTTGCAACGATGCTGGGCGCGTTGCAACGATGCTGGG	40	41	CGCGTTGCAACGATGCTGGG	20	604.5
98	TIF-416-2	TAAACCATAGGCACGAAAACATTCAATCTAA	31	42	CGTACGCATTGAACCGGAAACTACCAAACCGTAAACCATAGGCACGAAAACATTCAATCTAAAACGTAGTGAACCTAGTCACTAAACCGTACACATTGAAC	101	105.2
99	TIF-416-3	AACGTAGTGAACCTAGTCACTAAACCGTACACATTGAAC	39
100	TIF-417	TTTTCGCTCGTTTTCGCACGTGTGGGTGTTTTTCGCTCGTTTTCGCACGTGTTGGTGT	58	43	TTTTCGCTCGTTTTCGCACGTGTGGGTGTTTTTCGCTCGTTTTCGCACGTGTTGGTGT	58	176.5
101	TIF-439	AGGGTTTTTCTAGGGTTTTTCTAGGGTTTTTCT	33	44	AGGGTTTTTCTAGGGTTTTTCTAGGGTTTTTCT	33	651.1
102	TIF-440	CCTAGAAAATCCTAGAAAAACCCTAGAAAAA	31	45	CCTAGAAAATCCTAGAAAAACCCTAGAAAAA	31	210
103	TIF-444	TAACCCTAACCCTAACCCTAAACACTAACCC	31	46	TAACCCTAACCCTAACCCTAAACACTAACCC	31	199.7
104	TIF-480	TTTTTTACATTGTGCTGACCGGTTTTTTCCCT	32	47	TTTTTTACATTGTGCTGACCGGTTTTTTCCCT	32	132.9
105	TIF-497	TTTTCTAGGATTTTTCTAGGTTTTCGTAGGGTTTTTCCTAGAG	43	48	TTTTCTAGGATTTTTCTAGGTTTTCGTAGGGTTTTTCCTAGAG	43	109.6
106	TIF-510	AGATATAGATCGGCAAATAGAGATAACAGATATAGATCGGCAAATAGAGATAAC	54	49	AGATATAGATCGGCAAATAGAGATAAC	27	138.9
107	TIF-531	TATATCTATTATCTCTGTTTTTTGATCTATATCTATTATCTCTGTTTTTTGATC	54	50	TATATCTATTATCTCTGTTTTTTGATC	27	127.7
108	TIF-547	GGCAAATAGAGATAACAGATATAGATCGGCAAATAGAGATAACAGATATAGATC	54	51	GGCAAATAGAGATAACAGATATAGATC	27	118.1
109	TIF-556	TTTCTAGGTTTTTTAGGGTTTTCTAGGTTTTTTAGGGT	38	52	TTTCTAGGTTTTTTAGGGTTTTCTAGGTTTTTTAGGGT	38	162.7
110	Ipa-765	TTTTAGGGATTTCTAGGGTTTTCTATGGTT	30	53	TTTTCTAGGATTTTTAGGGATTTCTAGGGTTTTCTATGGTTTTCTTAGGATTTTCTATGGTTTTCTAGGGTTTTCTATGGTTTTCTTTAGA	91	285.9
111	Ipa-1757	TAGAAAACCTTAAAAAATCCCTATAAAAT	29	54	GAAAATCTTAGAAAACCTTAAAAAATCCCTATAAAATCTTAGGAAACCCTAGAAGAACCCTT	62	62.2
112	Ipa-1463	TTTAGGGTTTATGATTTAGGCTTTAGGGTTTGTGG	35	55	TTTAGGGTTTATGATTTAGGCTTTAGGGTTTGTGG	35	52.1
113	Ipa-1137	TGCAACGGAGGCTGGGTGACGTTGCAACGGAGGCTGGGTGACGT	44	56	TGCAACGGAGGCTGGGTGACGT	22	50.5
114	Ipa-1162	CCCAGCCTCCGTTGCAACGCGCCCAGCCTCCGTTGCAACGCG	42	57	CCCAGCCTCCGTTGCAACGCG	21	60.9
