# Supplementary material for: Physical mapping of repetitive oligonucleotides facilitates the establishment of a genome map-based karyotype to identify chromosomal variations in peanut
Source: BMC Plant Biol. 2021 Feb 20;21:107. doi: 10.1186/s12870-021-02875-0 (PMC7896385; doi:10.1186/s12870-021-02875-0)
Supplement: Supplementary file 7 — Additional file 7: Table S2. Oligo probes classification and chromosomal information. [file 12870_2021_2875_MOESM7_ESM.xlsx]

## Sheet: Sheet1
Table S2. Classification and their chromosomal distribution of the oligo probes.
No.	Probes	FISH hybridization sites on the chromosomes	Probes showing same or close locations
1	TIF-439	A1-A8,A10,B1-B10
2	TIF-556	A1-A3,A8,A10,B1-B8,B10
3	TIF-198-1	A1A,A3,A4,A6,A8,A10,B1-B10	TIF-219-3，TIF-219-5，TIF-104-1，TIF-104-3
4	TIF-384-3	A1,A5,A6,A8,B1,B2,B4,B6-B8,B10
5	TIF-417	A2,A4,A6,A9,B1,B2,B4-B6,B8-B10	TIF-250，TIF-287，TIF-343-1，TIF-262-1，TIF-510，TIF-531，TIF-480，TIF-231，TIF-353-2，TIF-444，TIF-285-1，TIF-331，TIF-127-4
6	TIF-89-3	A1,A5,A6,B1,B3,B4,B6,B10	TIF-89-4，TIF-89-5，TIF-219-1，TIF-219-2，TIF-208-1，TIF-208-2，TIF-208-3，TIF-208-4，TIF-208-5，TIF-208-6
7	TIF-165-3	A1,A6,A10,B2	TIF-165-1，TIF-165-2，TIF-165-4，TIF-165-7
8	TIF-134-3	A1,A3,A6,B6	TIF-198-3，TIF-198-4，TIF-97-1，TIF-97-2，TIF-307，TIF-547，TIF-97-3，TIF-97-4，TIF-108-3，TIF-121-1，TIF-134-2
9	TIF-76-3	A1,A3,A10,B6	TIF-76-2，TIF-76-4
10	Ipa-765	A1,A10,B2,B3,B7,B8,B10
11	TIF-269-1	A1,A3,A6,A10,B1,B2,B4,B6,B10	TIF-269-2，TIF-262-3
12	TIF-76-1	A3,A8,A10,B1,B3	TIF-99-3，TIF-90-1，TIF-90-2，TIF-90-3，TIF-90-5，TIF-90-6，TIF-90-8，TIF-99-3，TIF-99-4，TIF-99-5，TIF-99-7
13	TIF-155-5	A6,B1,B3,B4,B6-B8,B10	TIF-155-2，TIF-155-3，TIF-155-4，TIF-155-8
14	TIF-36-3	A5,B1,B2,B6-B8,B10	TIF-85-1，TIF-85-3，TIF-121-4，TIF-127-1，TIF-127-3，TIF-124-1，TIF-124-3，TIF-124-6
15	Ipa-1757	A1,A10,B3,B4
16	Ipa-1137	A7,A10,B7,B8
17	Ipa-1162	A6,A7,A10,B7,B8
18	TIF-359-3	A6,B1-B4,B6-B8,B10
19	TIF-261-3	A5,A6,B1-B4,B6-B8,B10
20	TIF-185-1	A6,A8,A10,B1-B3,B5,B8
21	TIF-395	A7,A10,B1-B4,B6,B7,B10
22	TIF-15-1	A5,A6,B1,B4,B5,B10	TIF-15-2，TIF-15-4，TIF-101-2，TIF-101-3，TIF-101-4
23	TIF-92-6	A6,B1,B4-B8,B10	TIF-92-2，TIF-92-3，TIF-92-7，TIF-92-8
24	TIF-198-2	B1,B4-B6,B10
25	TIF-416-3	B1,B2,B4,B10	TIF-416-2，TIF-194-2
26	TIF-497	B1,B2,B4,B6,B10	TIF-276，TIF-440
27	TIF-342-2	B1-B6,B10	TIF-156-1，TIF-156-2，TIF-156-3，TIF-261-1，TIF-223-3
28	Ipa-1463	B9
